# Supplementary material for: Breastmilk as a Multisensory Intervention for Relieving Pain during Newborn Screening Procedures: A Randomized Control Trial
Source: Int J Environ Res Public Health. 2021 Dec 10;18(24):13023. doi: 10.3390/ijerph182413023 (PMC8701293; doi:10.3390/ijerph182413023)
Supplement: Supplementary file 1 [file ijerph-18-13023-s001.zip]

Archive with 1 entries (1 files):
- ijerph-1473805-supplementary.pdf
